# Supplementary material for: Activity and Behavioral Recognition Using Sensing Technology in Persons with Parkinson’s Disease or Dementia: An Umbrella Review of the Literature
Source: Sensors (Basel). 2025 Jan 23;25(3):668. doi: 10.3390/s25030668 (PMC11820304; doi:10.3390/s25030668)
Supplement: Supplementary file 1 [file sensors-25-00668-s001.zip]

Archive with 1 entries (1 files):
- Tables S1 and S2.xlsx
