# Supplementary material for: Activity and Behavioral Recognition Using Sensing Technology in Persons with Parkinson’s Disease or Dementia: An Umbrella Review of the Literature
Source: Sensors (Basel). 2025 Jan 23;25(3):668. doi: 10.3390/s25030668 (PMC11820304; doi:10.3390/s25030668)
Supplement: Supplementary file 1 [file sensors-25-00668-s001.zip › Tables S1 and S2.xlsx]

## Sheet: Table S1 Medical
Table S1. Primary medical articles related to behavioral symptoms
Most relevant included studies from medical journals (non-motor symptoms)	Non-motor symptom	Participants	Design	Consent	Setting & Timeframe for observations	Sensors/technology	Digital biomarkers	Clinical outcome measures	Data characteristics & preprocessing details	Statistical analysis	Summary of results
Maglione et al. 2013 (51)	sleep	n=61, mild-mod PD, mean age 67.74+-8.88 y	observational-experimental	informed	overnight research laboratory 24 hrs	polysomnography (gold standarf) and single sensor actigraphy- wrist worn watch (simultaneous measurements - 1 night); non-dominant wrist Actiwatch-L Philips Respironics	total sleep time (TST), sleep efficiency (SE) %, wake after sleep onset (WASO) (min), sleep onset latency (min)	N/A	5 immobile or mobile minutes for sleep onset or end; thresholds of 5, 10, 20, 40, 60, 80 tested; 30 sec. epochs	comparision of means, spearman correlations, bland-altman analysis, linear regression (assoc. between variables)	results: threshold of 10 yielded mean values (actigraphy) closest to polysomnography; lights off time (mod significant) correlated to time in and out of bed; significant association found btween higher H&Y score (more advanced disease) and greater differences in TST, SE, and WASO values; association between decreased TST and SE. conclusions: high variability in results between patients and with a…
Bromundt et al. 2019 (39)	circadian rest-activity cycles, sleep, mood and wellbeing	n= 20 people with dementia, mean age 86 +- 6 y, mean MMSE 13.15+- 10.30	cross-sectional study	presumed (caregivers)	institutionalized, nursing home 7-8 weeks for light intervention, 17 weeks for actimeter measurements	actigraphy wrist worn, dawn-dusk simulator (DDS - MacLite algorithm) MotionWatch 8, CamNtech (Cambridge Neurotechnology)	cognitive functioning, mood, agitation, activities of daily living, social behavior and well-being	IADL, ADL, NOSGER, VAS, CMAI, QUALID	epoch 2-7 days, data loss >3hrs a day excluded	rANOVA, general linear model, Huynh-Feldt's statistics, two-sided t-tests, Cohen's d	results: authors' conclusions focus on outcomes of the light treatment, concluding that the simulator led to better mood in the morning hours; statistically significant correlation between measures of QoL and mood, greater alertness and circadian rhythm stability; rest-activity recording were heterogenerous with large inter-individual differences; sleep parameters were not significantly influence…
Higami et al. 2019 (50)	ADL, sleep disturbance	n=63 patients with Alzheimer's disease and severe BPSD, mean age 77.6+- 8.0	observational-experimental	hybrid; patient and proxy prvided informed consent	care unit in Japan 1 week	non-wearable sensors, under mattresses Nemuri Scan; Parmount Bed, Tokyo, Japan	sleep disturbances (sleep efficiency (%), time in bed (min), nocturnal time in bed (min), all day sleep time (min), nocturnal sleep time (min), number of noc_x0002_turnal wakings and number of times leaving bed at night), heartbeat, respiration	CDR, MMSE, MPI-NH	based on the interquartile range of the data and previous research (sleep time <5-7 h or >10 h indicated increased risk of mortality); duration of sleep based on previous research: short-<300 min/night, excessive->600 min/night, and normal as between the two.	multiple linear regression, descriptive statistics, Spearman rank correlation, ANOVA, t-tests, x2 analyses, multiple logistic regression controlling for age, duration of dementia and CDR score	results: Identified three types of sleep disturbance: frequent bed leaving, short sleep time, excessive sleep time; number of times leaving the bed at night correlated signifcantly to noctunral wakenings.
Moyle et. al 2018 (36)	activity and sleep	n= participants with dementia, average age 85-87 (6.9 y), 175 daytime, 280 nighttime	cluster single-blinded randomized controlled trial	hybrid; patient gave informed consent if possible, and if not presumed consent was obtained by next of kin	long-term care facilities in Australia 10 weeks for entire study with intervention, sensors worn 2 days/nights weeks 5, 10, 15 (post intervention)	sensewear armbands intervention: PARO (robotic seal), plush toy, or usual care (control) SenseWear armbands, PARO	step count, physical activity (hours), awake, lying and slepp hours, day and night measurements	RUDAS, CMAI-SF, medications	wear-time cut off for inclusion >10 hrs day and night	mixed effects models, xtmixed command in STATA, intraclass correlation coefficients, Cohen's d, intention to treat framework, Pearson's CHi Square, Fisher's Exact tests, ANOVAs, Sample size calculations menioned and based on a previous pilot study by the authors: 380 participants calulated on the detection of a 25% reduction in agitation, with a power of 0.90, alpha 0.05, ICC design effect adjust…	results: reduction in day-time steps for PARO intervention group, reduction in night-time physical activity in the intervention group, no effect on overall sleep patterns (clincally small effects); data collection difficulty with the armbands - participants did not tolerate wearing them well (only 42% meeting the wear-time criteria) and devices were unreliable in recordings resulting in missing d…
Figueiro et al. 2014 (49)	sleep, depression and agitation	n= 14 (not well defined)	observational-experimental	presumed (caregivers)	long term care facilities 1 week at baseline	daysimeter wrist worn (light and actiivity), lighting intervention; other lighting parameters and details are given in the methods section Daysimeter; Lighting Research Canter, Rensselaer Polytechnic Intstitute	total sleep time, rest-activity data	PSQI, MDS-ADL, CSDD, CMAI	Not included	two-tailed paired t-test	results: results derived from the sensor technology were poor quality because the device was covered by clothing (light levels were low while activity was high) or the device was removed (missing data); study concluded that results demonstrate that a light delivery system tailored to increase stimulation in the daytime and reduce it in the night can improve sleep and reduce agitation; they howeve…
David et al. 2012 (47)	apathy and physical activity	n=107 persons with Alzheimer's disease, mean age 77.2 +-6.69 y, MMSE (mean score of 21.37 +-6.94)	observational-experimental	hybrid; subjects and family members gave informed consent	home setting 7 days/nights	actigraphy - wrist worn MicoMini, MotionLogger, Ambulatory-Monitoring Ardsley, NY	mean motor activity, daytime napping	NPI and AI (apathy), sleep-wake diary, MMSE	60 sec epochs; no parameters set to qualify naps - calculated as the average number of minutes of inactivity between the final wake up time and the subsequent bedtime.	t test or x2 test, post hoc analysis, pearson rank correlation coefficient; Action4 software (Ambulatory-Monitoring), SPSS 14	daytime mean motor activity lower in group with apathy (37.5% of participants had apathy); ambulatory actigrpahy may be less useful in cases with comorbid agitation, depression and tremor; all three dimensions of apathy (including the emotional), negatively correlated with levels of daytime locomotor activity (conflicting with results in a previous study where activgrpahy was employed for only 75…
van Uem et al. 2018 (46)	physical activity, depression, cognition, QoL	n= 47 patients with PD (8 with dementia), aged 40-80 (not defined), mild-mod dementia	cross-sectional study	informed	home-based 3 days; 3 days chosen as previous research has shown 48h observation is sufficient in most cases	3D accelerometer, low back placement DynaPort MiniMod (McRoberts, The Netherlands)	postures, activities (episodes): lying, sitting, standing, gait, shuffling (lying and sitting combined and called "sedentary episodes", all others called "active episodes"; total time spent in sedentary and active episodes, number of bouts (defined as any period of time spent in the above defined episodes, TEE (activity related energy expenditure - calculation for TEE validated in COPD patients),…	MMSE, GDS, UPDRS III, PDQ-39, acitivity diary	100 Hz sample frequency	algorithms provided by McRoberts, The Netherlands (not defined - standard within the device), regression models, stepwise multivariate regression analysis	confirm hyspothesis that PD patients with higher levels of PA and less severe symptoms of depression report higher QoL. Authors also state that PA, cognitive function and motor signs independently predict QoL related to ADL function in their sample. Depression and TEE were shown to be the most important independent predictors of QoL.
Bernard-Elazari et al. 2016 (38)	ADL (transitions)	n= 99 patients with PD (mostly mild-severe)	cross-sectional study	informed	home and labratory setting 3 days of daily living	tri-axial body-fixed sensor on lower back (McRoberts, The Netherlands) DynaPort MiniMod (McRoberts, The Netherlands)	gait assessment & dual task (in OFF medication state)	MMSE, TUG, DGI, BBS (conducted in ON medication state)	100 Hz	MATLAB, multivariate linear regression models, SVM machine learining algorithm (algorithms provided by McRoberts - not detailed: identified postures and activites)	use of the SVM machine learning algorithm increased prediction accuracy for classification of disease (staging) vs. lab only results from 52-56% to 85-89% accurancy. For transitions from sitting, SVM correctly clssified 92% of the metrics (not detailed), compared to 74% using performance based measures in the lab. Results illistrate an added value to a 3-day at home protocol using HAR and machine…
Fleiner et al. 2016 (40)	ADL	n= 45 patients with dementia/BPSD	cross-sectional study embedded in an RCT: DRKS00006740; Fleiner et al., 2015	presumed consent; if MMSE <20	dementia care units of a geratiric psychiatry hospital 72 hrs	3D hybrid motion sensors on low back uSense sensors	lying, sitting/standing sedentary, sitting/standing active, gait, steps	MMSE, NPI, CMAI, CDT	100 Hz data sampling, Sasaki et al. 2011 for sedentary and active periods, angle between the vertical axis of the sensor/trunk and the horizontal plane was <15 degree for a prolonged period (not defined), labled "lying"; recording perid based on Ward et al. 2005	MATLAB	Two case studies are presented that show large differences in data (steps) in persons with pronounced agitation, pacing, and sleep disturbance and more advanced disease. However, authors were surprised to report that most with an exacerbation (acute) of BPSD were observed lying or sitting sedentary for most of the day. Authors found the placement of the sensor on the low back with tape was feasib…
Nagels et al. 2006 (52)	agitation	n=110 patients with Alzheimer's or dementia (mild-sev)	observational/exploratory	hybrid informed and presumed (both patients and caregivers)	memory clinic 48 hrs	octagonal basic motionlogger, worn on non-dominant wrist Ambulatory monitoring, New York, USA	modes in the device (baselines/thresholds not defined) - zero crossing mode, time above threshold, proportional integrating measure; activity count	CMAI, MMSE	2-3 Hz low-pass filter, epoch 1 sec (rebinned to 30 min epochs using java - 1800 1s epoch scores for each half hour), daytime 0900-2100	SPSS 12.0, Spearman rank correlation test, two-factor ANOVA, ANOVA design	patients with high CMAI scores and low MMSE (<20) had higher levels of activity in the day; Correlations between actigraphy and CMAI scores were moderate, but determined to be highly significant in the observation capabilities for agitation in dementia. Patients with mod-sev dementia had significantly higher daytime activity than those with mild dementia.
Bankole et al. 2012 (34)	agitation	n= 6 participants with severe dementia (MMSE avg score 5.17), mean age 81.8 y	observational/validation	presumed (healthcare team)	long-term care dementia unit 3 hours, 3 different days/time of day, different position each time	body sensor triaxial (no further description); dominant wrist, waist, opposite leg TEMPO	not mentioned	real-time annotations, CMAI, MMSE, ABS	not included	Cronbach's coefficient, Teager energy analysis, time-domain plot of the Teager energy and real-time annotation (combined for analysis)	Authors claim acceptible convergent validity for morning hours, however less so in the afternoon and evening hours due to possible interference of medications for BPSD.
Etcher et al. 2012 (48)	circadian rhythmns, sleep	n= 96 with dementia and aggression (n=43), mean age 86.9 +- 6.6 y	observational nested within larger study (Whall et al. 2008 - R01 NR 04568)	not mentioned	nursing homes (<25 months) 2 weeks	accelerometer ActiGraph	approximate entropy, fractal dimension	MMSE	1 min epochs	non-linear, IBM SPSS v19, ANOVA, appropriate post hoc tests	significantly lower approximate entropy in the aggressive behavior group (over 24h and at night, lower but not significant in the day hours), no significant difference between groups for fractal dimension.
Valembois et al. 2015 (45)	apathy, motor/aberrant motor activity	n= 183 patients, mean age 84.9 +- 6.8 y (68% with dementia), avg MMSE 14.9 +- 9.9	cross-sectional observational	hybrid (both patient and caregiver)	hospital, intermediate care 8-10 days	actigraphy, non-dominant wrist Vivago	sleep and wakening, activity levels	MMSE, DSMIV criteria for dementia, NPI	mean motor activity calculated for each 3-hr period across the study	ANOVA, non-parametric Kruskal-Wallis test, mean motor activity, Mann-Whitney U test, Student's t-test	motor activity was significantly related to apathy and aberrant motor behavior; wrist actigraphy was simple and well accepted by all patients; no significant differences in sleep within the group; significant increase in aberrant behavior in those with dementia from 21-24h and a significant decrease in motor behvior in patients with apathy 9-12h and 18-21h and those with anxiety from 21-24h.
Cai et al. 2017 (37)	ADL, sleep	n= 21 PD patients. 16 males and 5 females. 49-85 (66,52 +/- 9,13) years. 20 Healthy controls 15 males and 5 females, ages 52-79 years (63,15 +/- 8,70)	case-controlled feasibility	informed	Residential home and lab 7 days	Wrist sport bracelets (motion data) Bong	Daily activities all participants; In PD patients: activity at 1 h after taking medication and 1 h before next dose	Hohn-Yahr stage, UPDRS-II score, UPDRS-III score. Levdopa dose	not mentioned	χ2 test. Multiple linear regression (MLR)	Significantly lower average daily/activities/walking frequency/sleep time in PD patients than in the control group (P values <0.05). Gender, education level, course of disease, Hohn-Yahr stage, UPDRS-II and UPDRS-III grades, and levodopa dose did not significantly associate with the physical activity data (P value >0.05). In PwPDs, both the average count of steps and walking distance were signifi…
Madrid-Navarro et al. 2018 (41)	circadian rhythmns, sleep	n= 12 PD patients and 12 HC age-matched	cross-sectional study	informed	Sleep unit & normal-living conditions 7 days	Ambulatory circadian monitoring device (ACM) Kronowise 3.0, Kronohealth, S.L., Spain	Circadian rhythms of sleep, motor, and autonomic disruption	The Hoehn and Yahr stage. UPDRS and subscales. PDSS-2, the Parkinson’s Disease Questionnaire, PSQI, the Epworth Sleepiness Scale	not mentioned	Circadian Function Index (CFI). SPSS v20.0. Spearman correlations, Bonferroni adjustment, Pearson correlations. ML techniques	The proposed multi-channel ACM device was able to monitor circadian rhythms and sleep, with high acceptability, no data loss due to divice removal in the 168 days of recording. PD had lower sleep tempeture during the night, a NMS that could affect sleep, and possibly be used in diease detection. Nightly activity levels were elevated in PwPD compared to HC. No significant findings in visible light…
Nakae and Tsushima, 2011 (56)	ADL	n= 9 participants, 3 females and 6 males. Mean age 66,4 +/- 5,3 years.	observational-experimental	informed consent was obtained from participants and spouses	Residential home 24h over 2 weekdays	Accelerometer and activity meter, center of abdomen MVP-A3-05A-SD	Activities of daily living; supine, sitting, standing and walking, and number of position changes	Frequency of falls and modified falls efficacy scale (MFES), revised Hasegawa Dementia scale (HDS-R), PDRS, FIM. FRT, FBS	200 ms sampling time, low pass filter set at 35Hz, total impulse values for 24 hours calculated by integrated the resultant acceleration by measurement time (index of amount of PA), 24 hour monitoring was performed to evaluate the subjects performance of activities (active monitoring and evaluation system - posture/acceleration sensors at chest, thigh and a data logger (supine, sitting, standing …	Spearman's rank correlation coefficient, Pearson's product-moment correlation coefficient. SPSS 13.0J (p<0,05)	This study found that physical strength was not reduced compared to healthy adults (ability to perform ADL), but spent a great amount of time in sedentary behavior (sitting). Increasing risk of fall with increasing PA.
Sringean et al. 2016 (54)	sleep, turning in bed (hypokinesia)	n= 19 PD patients,mild-mod stage, 14 males 5 females age 64,63 +/- 7,95 years and spouses 5 males and 14 females age 64,32 +/- 8,46 years	observational-experimental	informed	Residential homes 1 night	Multi-site inertial sensors, video recording, triaxial accelerometers on both wrists, ankles and trunk NIGHT-recorder	number, velocity, acceleration, degree, and duration of rolling over, number of getting out of bed, and limb movements	Sleep diary, UPDRS, Hoehn & Yahr (HY) staging	10 Hz sampling rate with a low pass filtering at 12 Hz rolling over: series of at least a 15-degree rotational movements of the trunk from one static position to another static position that is sustained for at least 5 min in ay-axis plane. Limb movement: ia change of at least 15-degrees from the previous position, but not necessarily sustained. These Getting out of bed activities: a rapid rise o…	SPSS version 17.0 software, Sleep motion analyzer software version 1.0 and MATLAB	The authors found significant differences between PD patients and their spouses, fewer episodes of rolling over and slower speed and acceleration while rolling over in the patient group. PD patients had also more episodes of getting out of bed compared to their spouses. Sleep diary mentioned nocturia as the cause. The sensor data correlated significantly with UPDRS axial score and UPDRS item 28 o…
Sringean et al. 2017 (53)	sleep, sleeping positions (hypokinesia)	n= 18 dyads (couples), 14 males, 4 females with PD, mean age 64.9 +- 7.6	observational-experimental	informed	Residential homes 1 night	wearable sensors (limbs and trunk), inertial sensor The NIGHT-Recorder; 16-bit digital-output triaxial integrated microelectromechanical system (iMEMS) accelerometer and gyroscope.	number, velocity, acceleration, degree, limb movements, and the numbre of times out of bed	UPDRS III, Hoehn & Yahr staging, total medication-levadopa (LED), Nighttime LED, sleep diary	10 Hz sampling rate with a low pass filtering at 12 Hz rolling over: series of at least a 15-degree rotational movements of the trunk from one static position to another static position that is sustained for at least 5 min in ay-axis plane. Limb movement: ia change of at least 15-degrees from the previous position, but not necessarily sustained. These Getting out of bed activities: a rapid rise o…	means, standard deviation, frequencies and percentages (demographics), Wilcoxon Signed Rank test, Spearman's rank correlation coefficient test, p value <0.05, SPSS version 17.0	PD patients spent significantly more time in a supine position and had significantly fewer episodes of turns in bed compared to their spouses (at slower speeds, less acceleration and degrees). Greatest manifestation of symptoms for the PD patients were in the 2nd half of the night.
Uchino et al. 2018 (44)	sleep, turning in bed (hypokinesia)	n=64 patients with PD (mean age 73.3+-8.21 years)	cross-sectional, observational	informed	hospital 1 night	three-axis accelerometer Not included	total time recumbent, total time supine, number of turnover movements, and mean interval between turnover movements were obtained	UPDRS, Barthel index, modified Hoehn-Yahr stage, Epworth Sleepiness Scale (ESS), Parkinson's DIsease Sleep Scale-2 (PDSS-2) and Beck Depression Inventory (BDI), MMSE	tri-axial sensor fixed on the center of the abdomen using a belt, 100 Hz, monitored 10 hours from 21.00-07.00 Turnover: movements simultaneously registering acceleration along the three axes as follows: >0.58 G for the X axis; <0.32 G for the Y axis; and >0.20 G for the Z axis. These cut-off valueswere derived based on a 95% confidence interval to detect patient rotations >30˚ around the center o…	commercial software MG-M1100-PC; LSI Medience, mean ans standard deviations, unpaired student's t test, x2 tests, Mann-Whitney U test and Kruskal-Wallis test, Spearman's rank correlation analysis, multivariate logistic regression analysis, SPSS version 21	Decreased number of turnover movements may not be a direct determinant of daytime sleepiness, sleep disorders, or depressive mood in PD patients. Use of anti-psychotic drugs and higher UPDRS score are factors significantly associated with daytime sleepiness and uncomfortable sleep, respectively. Anti-psychotic medication significatly correlated with higher ESS scores (sleepiness). Number of turno…
Mirelman et al. 2020 (43)	sleep, hypokinesia	n=305 patients with PD, 205 healthy controls; various stages of illness	cross-sectional, observational from three studies (V-TIME, PIGD, BEAT-PD)	informed	home 2 days	tri-axial accelerometer on the low back L4-5; attached with medical tape or a velcro belt Axivity AX3, DynaPort MiniMod Module (McRoberts, The Netherlands)	lying, turning, upright time at night	Hoehn and Yahr scale, Montral Cognitive Assessment, MDS-UPDRS, Postural Instability Gait Difficulty (PIGD), Trail Making Test (TMT), Beck Depression Inventory, Non-Motor Symptoms Scale, REM SLeep Behavior Disorder Questionnaire	Percent upright and nighttime walking were classified as sleep interuptions; number velocity, time, side, and degress of rotations in bed were used to evaluate movements. 100 Hz (16-bit resolution) High-frequency noise was removed using a moviing average with a fixed 10-second window. When the sensor is placed in orthogonal orientations, the acceler_x0002_ations recorded are between +1 g to −1 g.…	Descriptive statistics, standard deviations, analysis of variance, adjusted for sex, age, and gender, t tests, repeated-measure analysis of variance, Spearman correlation coefficients, Bonferroni corrections, p=0.006, SPSS version 22.	Patients with advanced PD had a greater percentage of upright bouts during later stages of the night, signifcantly more than those with early stage PD. Patients with advanced PD had significantly lower magitude of turn rotations during the later stages of the night, which was not observed in the early stage PD patients. Persons with PD in the study avoided lying on the affected side spending betw…
Madrid-Navarro et al. 2019 (35)	sleep patterns	validation; n= 70, 26 women, 44 men (11-86 years old, mean age 55.67 +- 1.85 years) cross-sectional; n=30 volunteers, 15 with PD, 15 healthy controls, mean age of those with PD 65.53+- 2.19 years	Validation study cross-sectional, observational study	informed	validation= sleep unit, hospital observational= home 7 days	Ambulatory Circadian Monitoring (ACM) device ; thourough description in methods of paper. Features a triaxial accelerometer, temp sensor, and three light sensors placed on least effected wrist of those with PD and the non-dominant hand of controls Kronowise 3.0, Kronohealth, S.L., Spain	wrist skin temperature, triaxial acceleration, wrist position, exposure to light on three spectral bands (visible, blue light with a wavelength of 460–490 nm and infrared light >800 nm); electronic record (event marker) was kept that could be used by the subjects as an electronic diary	UPDRS, PDSS-2, PDQ-39, PSQI, EES, LED	10 Hz for the acceleration and time in movement measurements, 1 Hz for skin temperature and exposure to light and 0.033 Hz (1 reading per time period) for wrist position and event marker; data captured over the course of a week (∼23,000,000 data points) were internally processed and saved in 30-s time periods	Interdaily stability (IS), intradaily variability (IV), mean values of sleep parameters - paired samples Student's t-test, Pearson's correlation analysis, Bland-Altman analysis, 95% CI, microsoft office, excel 2016, SPSS version 20.0	Subjects with PD showed less regularity, a lower probability of nighttime sleep, less contrast between day and night and greater chronodisruption, as demonstrated by lower CFI values. ACM- No significant differences were observed in time in bed, sleep interval, sleep latency or sleep fragmentation (number of awakenings); however, statistically significant differences were seen in all indexes rela…
Xue et al. 2018 (55)	sleep quality (hypokinesia)	n=17 males, 12 females with PD, mean age 67.48 +-7.01 years	observational-experimental	informed	sleep-monitoring rooms overnight (2100-0700)	multi-site inertial sensors developed by the Suzhou Institute of Biomedical Engineering and Technology, Chinese Academy of Sciences (SIBET CAS); 5 sensors, a data repeater and a monitoring host computer. Worn above night clothing at the abdomen (10cm below the xiphoid) and on both wrists and ankles. SIBET CAS developed system	Total sleep time, sleep efficiency	UPDRS-III, PD related drupgs, Hoehn and Yahr staging, Pittsburg Sleep Quality Index, Epworth sleepiness scale, Parkinson Disease Sleep Scale, PSQI, L-Dopa LED	20 Hz sampling rate, turning over (degree, duration, velocity, and acceleration), getting out of bed was defined by a rapid increase in acceleration in the x-axis by more than 45 degrees from static or rotational movements, turning over defined as a series of at least 15 degrees rotational movement of the trunk from one static position to another that is sustained for at least 5 minutes in a y-ax…	SPSS version 17.0, mean, standard deviation , t-test, median, chi-square, FIsher extract tests, Spearman rank correlation, multivariate linear regression analysis, 2-tailed p values with signifcance level of 0.05.	No difference in number of limb movements between groups (group with concern of impaired bed mobility, and a control group without), number of turning events was negatively correlated to disease duration, degrees of turning inversely correlated with UPDRS axial scores and the number of limb movements signifcantly correlated with LED. Compared with PD-IBM patients, PD+IBM patients tended to have f…
Mantri et al. 2019 (42)	physical activity	n=66, median age 70 years (n=30 actigraphy wearers, 33 non-actigraphy wearers), 93-97% male in both groups	cross-sectional study	not mentioned	community dwelling 7 days; daytime hours	accelerometer; waist level via a belt or pouch (wrist wear discouraged to minimize errors from decreased arm swing and tremor) Actigraph GT3X	moderate-vigorous physical activity (PD specific algorithm), step counts, average daily minutes spent in MVPA	Physical Activity Scale in the Elderly (PASE) , MoCA, HY, UPDRS-III, Parkinson Disease Questionnaire (PDQ-8), Non-Motor Sysmptoms Questionnaire (MNSQ)	days with at least 10 hours of wear time and >20,000 cycles per second were considered valid, 30 sec epochs, PD specific algorithm (not described) to describe activity intensity; moderate to vigorous >3.0 METS. Reference for algorithm: correlated with walking speeds (not total activities) Nero H, Benka Wallén M, Franzén E, Ståhle A, Hagströmer M (2015) Accelerometer Cut Points for Physical Activi…	Actilife software (Actilife LLC), Stata/SE version 13.1, chi-square tests for categorical variables, Mann-Whitney U test for continuous variables, Spearman correlations, exploratory/descriptive analysis of questionnaires, contolled for age and disease severity when comparing questionnaires and actigraphy. Mentions a sample size calculation: 29 subject actigraphs would provide 80% power to a moder…	PASE tended to overcalculate minutes of mod-vigorous actvities (based on step counts), with the actigraphy showing less time spent in mod-vig activiites each day. Self reported measures did however correlate moderately well with step counts.

## Sheet: Table S2 Technical
Table S2. Primary technical articles related to behavioral symptoms
Authors	Title	Participants	Non-motor symptom	Sensing technology	Brand name of sensors	Status of current availability	Time of observations	Aim of study	Traditional Questionnaires or other observational methods	Algorithms and AI used	Model and algorithm validation	Datasets	Results outcome	Gaps in research/ future direction for research	Ethics
A. Minamisawa et al. 2022 (59)	Dementia Scale Score Classification Based on Daily Activities Using Multiple Sensor	56 older adults living in common residences. Mean age 79. 24 male and 32 female participants.	ADLs	Bluetooth Low Energy (BLE) beacon. Door sensors, human motion sensors, and sleep sensors. A noncontact vital sensor (MS-106). A bed sensor with a 24-GHz microwave Doppler sensor.	1) Biblle3 (BLE beacon) 2) DS1A-A01WH (door sensor) 3) HM92-01WHC (human motion sensor) 4) MS-106 (noncontact vital sensor)	1) George and Shaun Co., Ltd. https://george-shaun.com/service/biblle/ 2)&3)Nissha Co., Ltd, Japan. https://www.nissha.com/english/ 4) Mio Corporation, Japan. https://www.mio-corp.co.jp	31.3- 42.5 days depending on sensor placement	This article focuses on dementia scale classification from daily activity data collected using sensing multiple devices that can be deployed in in actual care facilities for elderly people. They also explore weither whether the accuracy of the model can be improved by fusing different types of sensor data.	Mini-Mental State Examination (MMSE) from these datasets.	Unsupervised dimension reduction and unsupervised clustering algorithms of the activity data matrix. Principal component analysis (PCA), sparse coding (SC), and autoencoder (AE) are used for dimension reduction. X-means as a clustering algorithm. Linear support vector machine (SVM), a logistic regression (LR) model, and a random forest (RF) model. DNN and LSTM classifiers.	Leave-one-person-out cross-validation.	N/A	In this study they used sensor data from multiple sensors in participants actual homes, and built a model based on activity patterns. They obtained promising results that suggest the possibility of analysing activity patterns specific to dementia and early detection of cognitive decline.	-Long-term data collection. -Tracking of changes in the MMSE for participants with MCI using sensing technology in residential homes. -More research on the visualization of features based on activity patterns that can be applied to estimate dementia levels accurately. -Development of sensing methods that can be adapted to different living environements.	Consent, and data protection measures reported. informed consent
S.Enshaeifar et al. 2018 (58)	Health management and pattern analysis of daily living activities of people with dementia using in-home sensors and machine learning techniques	12 participants for whom they collected data for more than three months.	ADLs	PIR sensors, motion sensors, pressure sensors, door sensor. Central energy consumption monitoring device. Bluetooth-enabled medical devices.	N/A	N/A	6 months	This paper discusses a study that is called Technology Integrated Health Management (TIHM) about IoT-enabled solutions for continuous monitoring of people with dementia in their residential environments. The authors have developed ML algorithms to analyse the correlation between environmental data collected by IoT devices in TIHM in order to monitor and assist people with dementia.	N/A	An algorithm developed using a Markov chain and entropy rate. K-means algorithm.	Ten-Fold Cross Validation.	N/A	This authors have developed a hierarchical information fusion approach for detecting agitation, irritability and aggression; using sensory data collected from homes of people with dementia. The proposed techniques are able to detect agitation and unusual patterns with 80% accuracy. They also did a macro level assessment with promising results that could be used in monitoring disease progression, …	Validation of the proposed meth- ods on larger population sizes in a longer time-span.	"The study protocol for this work has been reviewed and approved by the South East Coast Sur- rey NHS Research Ethics Committee" Concent from and information to all participants. Mental Capacity Act guidelines. informed consent
F. Alvarez et al. 2018 (57)	Behavior Analysis through Multimodal Sensing for Care of Parkinson’s and Alzheimer’s Patients	18 patients. Age: 55-94 years. Gender-balanced. The control group: elderly people (volunteers) without cognitive problems.		• Multisensory band (bracelet): heart rate and skin temperature and motion data (accelerometer, gyroscope, and magnetometer). • Binary sensor, a non-intrusive sensor placed on doors or drawers. • RGB-D camera. • 360-degree panoramic camera. • Wireless sensor network (WSN) anchors or beacons.	1)Microsoft Kinect v2 2) Zenith 360 camera	1)Manufacturing has been discontinued. 2)Available on heath-zenith.com	10 weeks (dataset recorded in 24 days)	This paper presents a novel system that involves multisensory data capturing and multimodal fusion to extract relevant features from medical and behavioral data, for detection of anomalous behaviour in daily activities. The system also provides useful recommendations to patients, with the aim of increasing the quality of life. The system can detect 12 different types of events, but this paper foc…	N/A	Madgwick filter. Munkres algorithm. Sparse AutoEncoder (SAE) algorithm. Clustering algorithms (unsupervised). SVMs, the Logistic Regression classifier. The leave-one-out cross-validation method.	Ten-Fold Cross Validation.	The Daphnet dataset.	The authors were able to discriminate between normal and abnormal behaviours with 98.4 percent accuracy, precision (98.7 percent) and recall (98.3 percent) were high. They conclude that the proposed methodology was reliable and successful.	<<-A Bayesian network (BN) can provide a better fusion model, if the training data is large enough. Recurrent neural network (RNN). -Implementation of novel models based on advanced techniques. -Validation of the approach with relevant results for the rest of the presented activities -The authors want to improve FoG detection using their own datasets and other MF techniques and classifiers.>>	Not mentioned.
H. Rostill et al. 2018 (60)	Technology integrated health management for dementia	204 people with dementia and 204 carers		Sensors (motion and environemental data), monitors (vital sign data) and gateway devices (movements outside the home). The clinical-user iView interface.	N/A	N/A	Six months	This paper describes the development and testing of a personalized IoT system for dementia care	Questionnaire data rapported but not specified.	Not mentioned.	N/A	N/A	The author present an IoT system with complex layers for dementia care in the ongoing multi-phase TIHM project. Three case studies dmonstrate the usefulness of the system in the clinical setting. The system has a high userfriendlyness and acceptability across all users, healthcare professionals, pasients and their carers were involved in the developement of the system. Between 2017 and 2018 alert…	-The system is well-integrated connected to health (NHS) services already in place. -The proposed approach could transform preventive care by providing clinicians and PwDs with real-time information showing when and where help is needed the most. -Data collected shared with GPs to enhance faster clinical decision-making. -Combination of machine and Human intelligence. -Collaboration and pooling e…	The study was approved by the health research authority, and got positive ethical opinion. All participants were given detailed information about the trial in advance, and presumed to have sufficient capacity to consent. The ethics of continuous monitoring, data ownership and the potential impact of this new technology on personal liberty were taken into careful consideration. informed consent
Z.K. Shahid et al. 2022 (61)	Recognizing Long-term Sleep Behaviour Change using Clustering for Elderly in Smart Homes	6 older participants: 3 healthy and 3 with health conditions (Parkinsons and early onset of Dementia). Mean age 89 years.	Sleep	Motion sensors	Fibaro Motion Sensor	Available on https://www.fibaro.com/en/products/motion-sensor/	3 years	In this study, the authors evaluate and use machine learning techniques to detect changes in long-term sleep behaviour in the bedroom using smart-home motion sensing devices installed in 6 residential homes.	N/A	K-means, DBSCAN and GMM	The Average Silhouettes (AS)	N/A	The authors present a longitidunal study where 6 older adults living alone, were monitored for a period of 3 years. Using motion sensor data they developed a model using machines learning techniques (K-means) and were able to show different behavior between healthy participants and participant with Parkisons or dementia. Changing sleep behavior in the unhealthy group.	Using the methods/techniques for early diagnosis. Validation of the techniques/methods using qualitative data from caregivers and participants.	Consent in compliance with the EU GDPR guidelines. Approved by The Regional Ethical Board in Umea, Sweden. informed consent
